# Supplementary material for: Multi-Epitope Vaccine Design Using an Immunoinformatic Approach for SARS-CoV-2
Source: Pathogens. 2021 Jun 11;10(6):737. doi: 10.3390/pathogens10060737 (PMC8230658; doi:10.3390/pathogens10060737)
Supplement: Supplementary file 1 [file pathogens-10-00737-s001.zip]

Archive with 1 entries (1 files):
- pathogens-1190566-supplementary.pdf
